# Supplementary material for: Differences in Gene Expression Profiles between Early and Late Isolates in Monospecies Achromobacter Biofilm
Source: Pathogens. 2017 May 19;6(2):20. doi: 10.3390/pathogens6020020 (PMC5488654; doi:10.3390/pathogens6020020)
Supplement: Supplementary file 1 [file pathogens-06-00020-s001.zip]

Archive with 3 entries (3 files):
- Figure S1.pdf
- Figure S2.pdf
- Table S1.xlsx
